# Supplementary material for: Effect of combining inferior oblique muscle weakening procedures with exotropia surgery on the surgical correction of exotropia
Source: PLoS One. 2018 May 24;13(5):e0198002. doi: 10.1371/journal.pone.0198002 (PMC5967796; doi:10.1371/journal.pone.0198002)
Supplement: S1 File — (XLSX) [file pone.0198002.s001.xlsx]

## Sheet: data
No	Group	Sex	VD	DVD	titmus	w4d	OP1	OP2	Dcc_pre	Ncc_pre	Dcc_1M	Ncc_1M	Dcc_6M	Ncc_6M	Dcc_12M	Ncc_12M	Dcc_24M	Ncc_24M	Dcc_last	Ncc_Last
	1 Study	1 M	0 No	0 No	1 Good	1 fusion	1 RR	1 myectomy
	2 Control	2 F	1 Yes	1 Yes	0 no	0 no	2 BLR	2 myotomy
							3 ULR	3 recession
1	1	2	1	0	0		3	1	12	12	0	0	0	0	0	0			0	0
2	1	1	1	1	0	0	3	1	20	30	15	15	12	12	10	10	8	8	15	15
3	1	2	1	0	0		3	1	15	15	0	0	0	0					0	0
4	1	1	1	0			3	1	20	20	0	0	20	15					10	10
5	1	2	1	0		1	1	1	35	35	-6	-6			8	8			0	0
6	1	1	1	1	1	0	2	1	25	25	0	0					6	0	6	0
7	1	1	1	0	1	0	3	1	20	22.5	13.5	13.5	20	20					22.5	25
8	1	1	1	0	0	0	3	1	15	15	0	0	0	0	0	0	0	0	0	0
9	1	1	1	1	0	0	2	1	25	25	0	0	0	0	0	0			6	6
10	1	2	1	1			3	1	15	15	0	0	0	0	0	0	0	0	0	0
11	1	2	1	0	1	0	3	1	25	0	6	6	8	8	12	12	12	12	7	0
12	1	2	1	1			1	1	35	30	0	0	0	0					0	0
13	1	1	1	0	1	0	3	1	20	15	0	0	0	0	0	0	0	0	0	0
14	1	2	1	0			1	1	25	25	0	-15	0	0	0	0			10	10
15	1	2	1	1		0	3	1	15	10	-12	-20	0	-4	-20	-15	-8	-8	-2	-2
16	1	1	0	0	0		2	1	30	30	4	4	6	6	6	6	10	10	12	12
17	2	2	0	0	1	0	1		20	25	6	6	12	12	15	25			15	20
18	2	2	0	0	1	1	1		27.5	20	0	0	20	12	12	12	20	20	25	25
19	2	2	0	0			1		30	35	0	0	0	0	0	0	0	0	0	0
20	2	2	0	0	1	1	1		30	35	0	0			20	30			25	25
21	2	2	0	0			1		35	35	0	0	15	15	20	15			25	20
22	2	2	0	0			1		30	32.5	0	0	0	0					25	0
23	2	1	0	0	0	0	1		25	15	0	0	0	0	0	0	0	0	0	0
24	2	2	1	0	1	0	1		27.5	35	0	0	0	0	0	0	0	0	25	25
25	2	1	0	0	1	0	3		20	20	0	0	20	23	12	15	10	15	8	15
26	2	2	0	0	1	0	1		30	25	0	0	0	0	0	0	0	0	25	30
27	2	2	0	0	1	0	1		20	25	0	0	0	0	0	0	0	0	20	20
28	2	2	0	1			1		25	25	-4	-4	0	0	0	0	0	0	30	30
29	2	1	0	0	0	0	3		20	15	10	8	12	12	18	20	15	15	20	25
30	2	2	0	0		0	3		20	20	6	6	8	8	15	15	8	8	20	25
31	2	1	0	0	0	0	1		25	22.5	0	0	0	0	0	0	10	10	25	20
32	2	1	0	1			2		40	45	20	20					4	4	4	4
33	2	1	0	0	1	1	1		30	35	0	0	0	0	0	0	6	6	12	12
34	2	2	0	0	0	0	1		27.5	30	0	0	0	0					25	25
35	2	2	0	0	1	0	1		27.5	15	0	0	0	0					0	0
36	2	1	0	0			1		25	30	0	0	0	0	0	0	0	0	0	0
37	2	2	0	0			2		42.5	40	15	15	8	8	8	8	8	8	20	20
38	2	2	0	0	1	0	1		30	30	0	0	0	0	0	0	0	0	0	0
39	2	2	0	0	1	1	1		25	25	0	0	0	0	0	0	0	0	25	25
40	2	1	0	0	1	0	1		20	20	0	0	0	0			20	15	22.5	22.5
41	2	2	0	0	1		1		20	25	0	0	0	0	0	0	4	10	4	10
42	2	1	0	0			1		47.5	45	0	0					10	10	10	10
43	2	2	0	0	1	1	1		35	15	0	-10	0	0	0	0			0	0
44	2	1	0	0	1	0	3		20	17.5	10	6			10	12	8	8	15	15
45	2	1	0	0	1	0	1		25	25	0	0	0	0	0	0	0	0	0	0
46	2	2	0	0		0	1		25	25	0	0	0	0	0	0	20	20	20	20
47	2	2	0	0			1		20	20	0	0					12	12	25	25
48	2	1	0	0	1	1	1		35	35	0	0	8	15	15	15			25	30
49	2	2	0	0	1	0	1		30	30	0	0	0	0	20	25			30	30
50	2	1	0	1		0	1		25	25	0	0			12	15			12	15
51	2	1	0	0			1		40	50	15	15							22.5	25
52	2	2	0	0	1	0	1		30	30	0	0	0	0	0	0	0	0	10	17.5
53	2	2	0	0	1	0	3		20	25	0	0	6	6					6	6
54	2	1	0	0	1	1	3		20	25	0	0	12	12			10	15	6	0
55	2	2	0	0	1	1	1		25	25	0	0	0	0	0	0	0	0	0	0
56	2	1	0	0	1	0	1		30	32.5			0	0	0	0	6	0	20	20
57	2	1	0	0			1		22.5	22.5	-8	-8	-12	-12	-8	-8	-12	-15	0	0
58	2	2	1	0	1	0	1		25	25	0	0	0	0	8	8	15	15	22.5	25
59	2	1	0	0	1	1	1		35	17.5	0	0	0	0	0	0	6	0	20	20
60	2	1	0	0	1	0	3		20	20	8	12	8	15	10	20	0	10	12	20
61	2	1	1	0	1	0	3		20	20	0	0	10	10	12	10	10	15	17.5	17.5
62	2	2	1	0	1	0	1		25	25	15	10			25	20			25	25
63	2	2	0	0	1	1	3		20	20	0	0	6	0	0	0	0	0	0	0
64	2	1	1	0	1	1	1		20	25	0	0	8	12					8	12
65	2	2	0	0	1	1	1		25	25	-4	-4	0	0	0	0	0	0	0	0
66	2	1	0	0	1	1	1		25	25	0	0	0	0	6	10	12	18	20	25
67	2	1	0	0	1	1	1		30	20	0	0	0	0	20	0	25	0	25	0
68	2	1	0	0	1	1	3		15	20	0	0	0	8	0	0	0	12	4	13.5
69	2	2	0	0	1	0	1		20	22.5	0	0	5	5	10	10			15	20
70	2	1	0	0	1	0	2		30	35	12	12	0	0	0	0	0	0	0	0
71	2	2	0	0	1	1	2		20	27.5	0	0	0	0	0	0			0	0
72	2	2	0	0	1	0	1		30	30	0	0	20	15	20	20			20	20
73	2	2	1	0	1	0	2		30	35	-8	-8	0	0	0	0	0	0	0	0
74	2	1	0	0	1	1	2		25	22.5	0	0	0	0	0	0	0	0	0	0
75	2	2	0	0			2		30	0	0	0	0	0	0	0	0	0	0	0
76	2	1	0	0	1	1	1		25	32.5	0	0	6	6	10	20	13.5	20	20	27.5
77	2	2	0	0			2		37.5	37.5	0	0	0	0	0	0	0	0	0	0
78	2	1	0	0			1		25	15	0	0	8	0	12	8	8	0	20	13.5
79	2	2	0	0			2		40	45	0	0	0	0	0	0			0	0
80	2	1	1	0			1		35	20	0	0	10	6	8	6	30	30	30	30
81	2	1	1	0	1	0	1		32.5	20	8	8			20	22.5			20	0
82	2	2	0	0			2		30	30	0	0	0	0	0	0	0	0	10	10
83	2	2	1	0	1	0	1		22.5	25	0	0	8	8	10	0			13.5	13.5
84	2	2	0	0			3		20	20	0	0	0	0					0	0
85	2	2	0	0	0	0	1		25	30	6	12	20	25	20	25			20	25
86	2	2	0	0			1		30	35	0	0	0	0	0	0			0	0
87	2	2	0	0	1		1		22.5	20	0	0	4	4	6	0			6	0
88	2	2	0	0	1	0	3		20	20	0	0	0	0	0	0			0	0
89	2	2	0	0	1	0	2		30	10	0	0	0	0					8	0
90	2	2	0	0	1	0	3		15	15	0	0	0	0					0	0
91	1	2	1	0			3	1	20	20	4	4	4	4					4	4
92	2	2	0	0	1	1	3		20	20	0	0	0	0					0	0
93	2	2	0	0	1	1	3		20	20	0	0	0	0					0	0
94	2	1	0	0	1	1	3		15	15	4	4	0	0					0	0
95	1	2	0	0			2	1	35	40	12	12	15	15					15	15
96	2	1	0	0	0	1	2		35	35	4	10	0	0					0	0
97	2	2	0	0	1	1	2		25	25	4	4	12	12					12	12
98	2	1	0	0	1	1	2		30	30	12	12	12	12					12	12
99	2	2	0	0	1	1	2		25	30	10	15	12	15					12	15
100	1	1	0	1	0	0	2	1	30	25	12	12	20	20					20	20
101	2	1	0	0	1	0	2		30	35	4	0	0	0					0	0
102	2	2	0	0	0	1	2		20	20	0	0	4	4					4	4
103	2	2	0	0	0	1	2		20	20	0	4	0	0					0	0
104	2	2	0	0	1	1	2		25	25	0	0	0	0					0	0
105	1	2	1	0	0	1	2	1	30	32	6	6	4	4					4	4
106	2	1	0	0	1	1	2		25	25	4	4	4	8					4	8
107	2	2	0	0	1	1	2		25	30	0	4	0	0					0	0
108	2	1	0	0	1	0	2		25	25	0	4	0	0					0	0
109	1	2	1	0	1	0	3	2	15	15	15	15	15	15	12	15			12	15
110	2	1	0	0	1	1	3		20	20	4	4	8	8	8	8			8	8
111	2	2	0	0	1	1	3		20	20	0	0	0	0					0	0
112	2	2	0	0	1	1	3		20	15	0	0	0	0					0	0
113	1	2	0	0			3	1	15	15	0	0			0	0			0	0
114	2	2	0	0	0	1	3		20	20			4	8	4	8			4	8
115	2	1	0	0	1	1	3		20	20			0	0	0	0			0	0
116	2	2	0	0	1	0	3		20	20	4	4			4	8			4	8
117	2	1	0	0	1	1	3		20	20	4	4	0	4	0	6			0	6
118	1	2	1	0	0	0	1	1	50	50	0	0			0	0			0	0
119	2	1	0	0	1	0	1		25	30	0	0	0	0	0	0			0	0
120	2	2	0	0	1	1	1		25	30	0	0	-4	0	4	4			4	4
121	2	2	0	0	1	1	1		25	25	0	0	0	4	4	4			4	4
122	2	2	0	0	1	0	1		25	25	-12	-12	4	4	0	0			0	0
123	1	2	0	1			2	1	45	45	12	12	15	15	12	12			12	12
124	2	1	0	0	1	1	2		35	40	12	12	6	6					6	6
125	2	2	0	0	1	1	2		25	30	4	6	4	8					4	8
126	2	2	0	0	1	1	2		25	25	10	10	10	10	6	6			6	6
127	2	1	0	0	1	1	2		25	25	2	0	-4	-4					-4	-4
128	1	2	1	1			2	1	20	25	0	4	4	4	6	8			6	8
129	2	2	0	0	1	0	2		30	30	10	10	15	20	20	20	20	20	20	20
130	2	1	0	0	1	1	2		30	35	0	0	0	4					0	4
131	2	2	0	0	0	0	2		30	30	0	0	0	4	0	0	10	10	10	10
132	1	2	0	1			2	1	30	30	15	15	15	15	15	15	15	20	15	15
133	2	2	0	0	1	1	2		30	30	0	0	-4	-4	-12	-12	-4	-4	-4	-4
134	2	2	0	0	1	1	2		30	35	12	15	20	20					20	20
135	2	2	0	0			2		35	35	0	0	0	0	0	0	0	0	0	0
136	2	1	0	0	1	1	2		25	25	0	0	0	4	0	4			0	4
137	1	2	0	0			3	1	20	10	4	4	6	6			6	6	6	6
138	2	1	0	0	1	1	3		20	20	0	0	0	0					0	0
139	2	2	0	0	1	1	3		25	20	4	4	0	0	0	0			0	0
140	2	2	0	0	1	0	3		20	20	6	6	20	20	12	12	25	25	25	25
141	2	2	0	0	1	1	2		30	30	0	0	4	8			20	25	25	25
142	2	1	0	0	0	0	2		25	25	4	4	6	6	6	6	6	10	12	12
143	2	2	0	0			2		40	45	0	0	-8	-8	-8	-8	-4	-4	0	-2
144	2	2	0	0	1	1	2		30	30	10	10	6	6	0	0	0	0	8	10
145	1	1	1	0	0	0	3	1	20	20	0	0			8	8	8	8	10	10
146	2	2	0	0	1	1	3		20	30	4	4	6	15	10	20			20	20
147	2	2	0	0	1	0	3		20	20	4	4	8	8	10	10	10	10	10	10
148	2	1	0	0	1	1	3		20	20	8	8	8	8	4	4	6	6	6	6
149	1	2	1	0	0	0	3	1	15	15	4	4			4	4	8	4	8	4
150	2	2	0	0	0	1	3		15	20	3	4	8	8			8	8	8	8
151	2	2	0	0	0	1	3		15	20	4	8	4	4	4	4	8	8	8	8
152	2	2	0	0	1	1	3		15	25	6	6	6	6					6	6
153	2	2	0	0	0	1	3		15	20	8	8	10	10	10	10	15	15	15	15
154	1	2	1	1			3	1	12	12	0	0	0	0	0	0	0	0	0	0
155	2	2	0	0	1	1	3		20	25	10	10	10	10	8	8			8	8
156	2	1	0	0	1	1	3		25	25	0	0	0	0	0	0			0	0
157	2	2	0	0	1	1	3		20	20	0	0	0	0	0	0			0	0
158	2	1	0	0	1	0	3		20	20	0	0	0	0	0	0	0	0	0	0
159	1	2	1	0	0	0	2	1	15	20	0	0	-6	0	0	0	0	0	4	4
160	2	2	0	0	0	1	2		35	35	8	10	6	8	4	4	4	4	4	4
161	2	2	0	0	1	1	2		50	50	20	25	30	35	30	35	35	40	35	40
162	2	1	0	0	0	1	2		35	35	4	4	4	4	0	0	0	0	0	4
163	2	1	0	0	1	1	2		25	25	8	8	6	6	12	15	15	15	15	15
164	1	1	1	0	1	1	2	1	15	15	10	10	8	8					8	8
165	2	2	0	0	0	0	3		20	20	0	0	2	4	4	6	6	10	6	6
166	2	1	0	0	1	0	3		20	20	0	0	0	0	0	0	0	0	0	0
167	1	1	1	0	0	1	2	1	35	35	0	0	8	8	0	0	20	25	25	25
168	2	2	0	0			2		45	45	15	15	12	12	12	12	8	8	6	6
169	2	1	0	0	1		2		30	35	4	4	0	0	0	0	0	0	0	0
170	2	2	0	0	1	1	2		25	30	0	4	0	0	0	0	0	0	0	0
171	2	1	0	0	1	1	2		25	25	0	6	0	4	0	4	0	4	0	4
172	1	2	0	0	0	1	2	1	35	35	8	8	6	6	4	4	4	4	25	25
173	2	2	0	0	1		2		30	30	0	0	-15	-15	-6	-6	0	0	0	0
174	2	1	0	0	1	1	2		30	35	4	4	6	10	12	20	15	25	15	25
175	2	1	0	0	1	1	2		25	30	0	6	10	15					10	15
176	2	2	0	0	1	1	2		20	20	0	0	0	-4	0	-4	0	0	0	0
177	1	2	1	1	0	0	2	1	25	25	0	0	0	0	0	0	8	8	10	10
178	2	1	0	0	0	0	2		40	40	0	0	0	0	0	0	0	0	0	0
179	2	2	0	0	1	1	2		30	30	-4	-2	0	0	0	0			0	0
180	2	1	0	0	1	0	2		20	25	0	0	-4	-4	0	-4			0	-4
181	1	2	1	0	0	0	1	2	30	27.5	4	0	6	8	6	7	12	12	12	12
182	2	1	0	0	1	1	1		25	30	0	6	6	14	12	18			12	18
183	2	1	0	0	0	1	1		20	16	-6	-12	-2	-2	-4	-4	0	0	0	0
184	2	1	0	0	1	0	1		27.5	35	6	4	6	12	8	12	12	14	12	14
185	1	1	0	0	1	0	1	2	20	27.5	10	10	14	18	16		16	18	16	18
186	2	1	1	0	1	0	1		32.5	32.5	0	0					8	4	8	4
187	2	2	0	0			1		37.5	37.5	6	6	18	81	16	16	20	20	22.5	25
188	2	1	0	0			1		30	30	8	8	12	12	10	10	20	20	22.5	35
189	2	1	0	1	1	1	1		27.5	27.5	-3	-3					6	14	13	22.5
190	2	1	0	0	1	1	1		32.5	25	3	0					22.5	27.5	22.5	27.5
191	2	2	0	0	1	0	1		32.5	32.5	0	0	6	13	16	16	17	16	15	16
192	2	2	0	0	1	0	1		37.5	37.5	6	6	14	14	16	16			16	16
193	2	1	0	0	1	0	1		27.5	35	0	0	9	9	11	11	16	16	32.5	17.5
194	1	1	1	0	1	1	1	2	30	30	0	0	4	4	8	8			8	8
195	2	1	0	0	1	1	3		20	0	12	12	14	14	14	14	18	18	22.5	27.5
196	2	1	0	0	1	0	1		27.5	25	12	10	14	14	18	18	17	17	25	35
197	2	1	0	0	1	0	1		32.5	27.5	6	6	19	19	27.5	27.5	27.5	27.5	22.5	27.5
198	2	2	0	0	0	0	1		22.5	32.5	8	8	17	17	22.5	22.5			22.5	25
199	1	2	0	0	0	0	2	2	61	50	17	17	12	12			22.5	22.5	22.5	22.5
200	2	1	1	0	1	1	1		25	25	10	10	8	8	20	20	22.5	22.5	18	18
201	2	2	0	0	1	1	1		20	27.5	6	0	14	14	16	16	15	15	18	16
202	2	1	0	0	1	1	1		22.5	12	0	0	0	0	0	0	8	8	12	16
203	2	1	1	0	1	0	1		22.5	22.5	6	6	8	8	11	11	16	16	22.5	27.5
204	1	2	1	0			1	1	25	25	0	0			22.5	22.5			30	30
205	2	2	0	0	0	1	1		37.5	30			14	14	18	18	14	18	22.5	32.5
206	2	1	0	0	0	1	1		22.5	22.5	3	3					22.5	40	22.5	40
207	2	2	0	0	1	0	1		40	50	14	14	22.5	32.5					22.5	32.5
208	2	2	0	0	0	1	1		25	27.5	-6	-6	0	0	3	3	10	20	18	30
209	1	2	1	0	1	0	3	1	16	16	0	0	-8	-8	-8	-8	-9		10	10
210	2	1	0	0	0	0	3		18	18	6	6	8	8	14	14	12	16	15	25
211	2	2	0	0	0	1	2		27.5	22.5	0	0					6	6	14	18
212	2	2	0	0	0	1	1		20	32.5	6	6	16	16	18	18	19	32.5	18	30
213	1	1	1				2	3	20	20	0	0	3	3					3	3
214	1	1	1		0		2	3	25	25	0	0	0	0					0	0
215	1	2	0				2	3	30	30	6	10	10	10	10	15	10	12	18	20
216	1	2	1				2	3	20	20	0	0	0	0	0	0			0	0
217	1	2	0				2	3	25	25	0	0	0	0					0	0
218	1	2	1				2	3	20	20	-8	-6	-12	-10	-8	-4	0	0	-2	0
219	1	2	1		1		2	3	25	25	10	4	14	14	14	14			14	14
220	1	2	0				2	3	40	45	0	4	0	0	0	0			0	0
221	1	2	1		1		2	3	40	40	8	0	14	14	14	14	16	18	16	18
222	1	2	1		1		2	3	20	20	-10	-4	0	0	0	0			0	0
223	1	2	1				2	3	40	40	0	0	8	0	8	8			18	18
224	1	2	0				2	3	30	35	-8	-6	-30	-30			10	3	10	3
225	1	2	1				2	3	20	27	0	0	0	0	0	0			0	0
226	1	2	1				2	3	20	20	-1	0	0	0					0	0
227	1	2	0		1		2	3	30	30	-6	-8	-6	-4	-6	-6			6	0
228	1	2	1				2	3	25	25	8	4	8	6	10	8	16	12	20	25
229	1	2	1				2	3	23	18	0	0	0	0					0	0
230	1	2	1				2	3	30	30	0	0	0	0					0	0
231	1	2	1		1		2	3	35	30	10	8	14	8	14	12	12	12	20	20
232	1	1	0				2	3	35	35	10	14	6	15	8	14	14	18	18	20
233	1	2	0				2	3	40	45	0	0	0	0	0	0			0	0
234	1	2	1		0		2	3	25	25	-2	0	0	0	0	0	0	0	0	0
235	1	2	0		1		2	3	30	30	3	3	4	4	8	8	10	10	10	10
236	2	1			0		2		25	16	6	4	8	4	4	4	10	0	12	6
237	2	1			0		3		18	14	8	8	12	8	12	10			12	10
238	2	1					2		30	22	10	12	8	8	18	18	18	20	20	18
239	2	1			1		2		25	10	2	0	0	0					0	0
240	2	1			1		2		25	18	6	0	0	0	0	0	10	10	25	25
241	2	2			1		2		25	22	0	0	0	0	0	-3	0	0	0	0
242	2	2			0		2		24	25	8	4							16	20
243	2	2			1		2		25	30	8	16							10	14
244	2	2			1		3		16	16	6	8	3	0	3	0	0	0	0	0
245	2	2		1	1		2		25	16	-2	3	0	0					0	0
246	2	2			1		2		30	35	12	16	12	16					12	16
247	2	1			1		2		22	22	3	0	8	8	8	4			8	4
248	2	1			1		2		25	30	4	8	10	8	10	10	10	10	8	8
249	2	1			1		2		20	25	8	16	2	12	6	12			6	12
250	2	2			1		2		20	16	6	25					16	16	16	18
251	2	2					2		20	20	10	10			10	12	16	20	16	20
252	2	2			1		2		25	25	6	-6	0	-4	4	0	4	4	4	4
253	2	2			1		2		20	25	0	10	3	10	8	8	14	20	17	25
254	2	2			1		2		25	25	4	4	0	0	0	0	0	0	8	4
255	2	2			0		2		37	45	4	6	3	4	0	0	0	6	18	23
256	2	2			1		2		30	35	0	0							25	25
257	2	2					2		27	35	0	8	14	20	20	30			20	30
258	2	2			0		2		20	20	0		3	2	2	3	4	0	4	0
259	2	2			1		2		30	20	10	8	6	6	6	6			6	6
260	2	1					2		30	35	4	6	16	5	12	3	14	4	14	4
261	2	2			1		2		40	45	0	0	0	0	0	0	0	0	0	0
262	2	2			1		2		25	35			6	12	8	12			8	12
263	2	1					2		25	20	12	10	16	12	16	16			16	16
264	2	2			0		2		24	20	8	8	14	8	14	14	14	14	14	14
265	2	2			0		2		25	35	16	20	14	20	16	18	14	14	25	30
266	2	1			0		2		35	29	8	4	15	4	16	16	16	3	16	3
267	2	1			0		2		25	30	6	6	6	6					6	6
268	2	2			0		2		25	10	4	0	3	0	0	0	6	6	6	6
269	2	2					2		38	40	0	0	4	0					4	0
270	2	2			1		3		14	14	0	0	8	0					8	0
271	2	1					2		25	14	12	8	16	10	15	6	14	12	14	12
272	2	2			1		2		20	20	0	0			0	0	0	0	0	0
273	2	1			1		2		30	12	8	3	12	6					12	6
274	2	1			1		2		25	30	3	0	2	4	3	10	8	16	8	16
275	2	2					2		25	18	4	0	10	10	14	10	16	14	16	14
276	2	2			1		2		25	30	0	0	0	0	8	12			8	12
277	2	1			1		2		27	20	0	0	0	0					0
278	2	1					2		20	25	3	3	4	8					4	8
279	2	1			1		3		19	27	12	20	12	14	16		12	16	12	16
280	2	1					2		23	30	10	14	18	18	20	25			20	25
281	2	2			0		2		20	20	6	6	4	4	4	4	6	6	6	6
282	2	2			0		2		30	25	12	12			16	6			16	6
283	2	1			0		2		25	35	3	4	10	20	8	25	12	25	12	25
284	2	1			1		2		25	20	14	4	12	12	15	14	18	18	18	18
285	2	1			1		2		25	30	3	4	12	12	12	12	16	16	16	16
286	2	1			1		3		20	25	3	3	0	0					0	0
287	2	1			1		2		35	35	14	14	14	6					14	6
288	2	1			1		2		30	35	8	4	8	8	14	14			14	14
289	2	1			1		2		25	30	3	-1	6	0	10	6	10	10	10	10
290	2	2			1		2		35	20	8	8	15	16					15	16
291	2	1			1		2		25	6	-2	-2	0	-10	0	-4	0	-3	0	-3
292	2	2			1		2		25	30	-3	-2	-8	-8	0	-3			0	-3
293	2	1			1		2		20	18	-2	-2	-6	-4	0	0	0	0	4	0
294	2	1			1		2		20	14	0	-4	0	-6	0	0	0	0	0	0
295	2	2			1		2		22	22	-5	-4	0	0	0	0	0	0	0	0
296	2	2			1		2		25	29			-2	-2	-12	-6	3	6	0	0
297	2	2			1		2		22	22	0	0	0	0	3	6	6	0	6	0
298	2	1			1		2		25	30	-8	-3	0	0	0	0	0	4	0	4
299	2	1	0	0	1	1	1		30	30	0	0	0	0	0	0	4	8	4	8
300	2	2	0	0			2		27.5	0	0	0	0	0	0	0			0	0
301	2	2	0	0			1		27.5	30	0	0					13.5	0	22.5	0
302	2	2	0	0	1	1	1		25	30	0	0	0	0	12	12	17.5	25	20	25
303	2	1	0	0	1	0	2		30	30	0	0	0	0			0	0	0	0
304	2	2	0	0	1		1		25	25	0	0	0	0					0	0
305	2	2	0	0			1		37.5	37.5	0	0	0	0	0	0	0	0	20	20
306	2	1	0	0	1	0	3		20	20	8	8	8	4	10	0	10	10	8	8
307	2	1	0	0	1	1	3		20	20	8	6	8	8	8	15	10	10	10	10
308	2	2	1	0	1	1	2		25	0	10	6			10	0			0	0
309	2	2	0	0	1	0	1		30	30	0	-6	0	0	0	0			0	0
310	2	2	1	0	1	1	1		30	30	13.5	20	20	20	15	25			20	20
